# Supplementary material for: Distinct causes underlie double-peaked trilobite morphological disparity in cephalic shape
Source: Commun Biol. 2024 Nov 12;7:1490. doi: 10.1038/s42003-024-07221-2 (PMC11557869; doi:10.1038/s42003-024-07221-2)
Supplement: Supplementary file 5 — Supplementary Data II [file 42003_2024_7221_MOESM5_ESM.xlsx]

## Sheet: A
		Families listed in Jell & Adrain (2002) Available generic names for trilobites		Families checked in Adrain 2011, data taken for number genera and species Class TrilobitaWalch, 1771. In: Zhang, Z.-Q. (Ed.) Animal biodiversity: An outline of higher-level classification and survey of taxonomic richness Zootaxa 3148
(Agnostina not included)		Families beginning with A: searches on iDigBio during a single week beginning 01 February 2021
Family	Order	Genera	Species	iDigBio	Genus for outline
Abadiellidae	Redlichiida	7	34	1, 1 with media	none found with complete cephalon
Acastidae	Phacopida	76	394	359, 34 with media	Hollardops mesocristata		Psychopyge elegans		Walliserops trifurcatus
Acrocephalitidae	Uncertain	18	42	4, 3 with media	none found with complete cephalon
Agraulidae	Redlichiida	35	123	605, 55 with media	Arionellus
Aldonaiidae	Uncertain	10	23	0
Alokistocaridae	Aulacopleurida	41	183	5938, 422 with media	Alokistocare centerense	https://ids.si.edu/ids/deliveryService/id/ark:/65665/m386693d7cdd91439fb334368dc2797446	Alokistocare idahoensis	https://b03.deliver.odai.yale.edu/5e/33/5e3329f5-f82c-400e-b737-e5c3bd2be0bb/428836-large.jpg	Alokistocare laticaudum	https://ids.si.edu/ids/deliveryService/id/ark:/65665/m3201b6e762d5241c79896d08ed31c5bf8	Alokistocare septum	https://ids.si.edu/ids/deliveryService/id/ark:/65665/m3b5facdbf38a54dd99adbe30bd9975bcb	Alokistocare spencense	https://ids.si.edu/ids/deliveryService/id/ark:/65665/m3921db62cb8d243789aff22769a2c803f	Amecephalina convexa	https://ids.si.edu/ids/deliveryService/id/ark:/65665/m3ed3d37d2780b413286f76a6b7e1ad8f2	Bythicheilus alveatum	https://ids.si.edu/ids/deliveryService/id/ark:/65665/m37abb6d4d1b4e421ca5dc522ec6cd63f2	Elrathia kingi	https://b01.deliver.odai.yale.edu/b6/5c/b65c7a7e-1fd6-4e3e-b9e6-94640a40a574/549059V_00778613-med.jpg
Alsataspididae	Asaphida	31	108	6, 0 with media
Amgaspididae	Uncertain	5	20	2, 0 with media
Andrarinidae	Olenida	3	18	110, 0 with media
Anomocarellidae	Uncertain	16	78	32, 0 with media; 1 useful with media found during search of Asaphiscidae	Anomocarella blackwelderi	https://ids.si.edu/ids/deliveryService/id/ark:/65665/m3e96f9f4b43c34091a2d8669066d95adb
Anomocaridae	Uncertain	51	155	281, 45 with media BUT some actually asaphids, 0 usable
Antagmidae	Uncertain	25	105	31, 0 with media
Aphelaspididae	Olenida	28	140	458, 10 with media, all thin sections
Archaeaspididae	Redlichiida	6	13	29, 0 with media
Asaphidae	Asaphida	156	850	6747, 526 with media	Pseudogygites latimarginatus	https://b01.deliver.odai.yale.edu/31/bb/31bba579-7b45-4ea2-8c99-daa166fc9b33/428835-large.jpg	Niobella sp.	https://b03.deliver.odai.yale.edu/aa/c6/aac658a2-bd42-4994-8b54-793064c635ce/539747-large.jpg	Isotelus maximus	https://b01.deliver.odai.yale.edu/ed/8d/ed8df72c-b09e-480d-ad20-e62f51ace1e1/112524_00751438-large.jpg	Isotelus gigas	https://mczbase.mcz.harvard.edu/specimen_images/invertpaleo/large/isotelus%20fossil.jpg	Isotelus gigas	https://b01.deliver.odai.yale.edu/de/8c/de8caaf8-a8dd-4caf-ae67-4ae4332b9366/IP_006690-med.jpg	Isotelus gigas	https://ids.si.edu/ids/deliveryService/id/ark:/65665/m3f3586f2d18384d728a7de5559a1c6d45	Isotelus brachycephalus	https://www.idigbio.org/portal/records/74f4a6d4-5457-4e03-af07-2c4b8b481e40	Isotelus benjamini	https://b02.deliver.odai.yale.edu/6c/99/6c99d5ef-21d0-484f-90bf-b12dc5cee292/IP073246A_1077_2-large.jpg	Blainia tennesseensis	https://ids.si.edu/ids/deliveryService/id/ark:/65665/m386833a614a4c4523a7101fde4aa54aa4	Asaphus tetragonocephalus	http://objects-us-east-1.dream.io/pricollections-jpg/8777.jpg	Asaphus sp	https://b01.deliver.odai.yale.edu/5e/11/5e119d6b-1066-4c8e-bb9b-a583d67163d8/428822-large.jpg	Subasaphus latisegmentatus	https://b01.deliver.odai.yale.edu/c0/3a/c03a6d6a-da32-4971-a07f-f63868768cee/531076-large.jpg	Asaphus kowalewski	https://ids.si.edu/ids/deliveryService/id/ark:/65665/m3a0e1d04862ad4816b192d80105fbd2d9	Asaphus homfrayi	https://b01.deliver.odai.yale.edu/82/15/82158e81-18e4-406a-8660-d51873b118b2/113131-large.jpg	Asaphus expansus	https://ids.si.edu/ids/deliveryService/id/ark:/65665/m3b949372eb32d4fce958a4d7e28911552	Asaphus expansus	https://fm-digital-assets.fieldmuseum.org/1801/600/PE_56551_cranial.jpg
Asaphiscidae	Olenida	22	134	1733, 171 with media BUT includes some Anomacarellidae	Asaphiscus wheeleri	https://b03.deliver.odai.yale.edu/07/f5/07f5fa6a-22a7-4bd0-911a-b9c41b20714a/527865-large.jpg	Asaphiscus unispinus	https://ids.si.edu/ids/deliveryService/id/ark:/65665/m368e899f730644a40adb3cbfcc5504393	Asaphiscus minor	https://ids.si.edu/ids/deliveryService/id/ark:/65665/m3ca2dab25876e4c91b79b52687a031970	Asaphiscus minor	https://ids.si.edu/ids/deliveryService/id/ark:/65665/m395e9dd6704714a41a6342fb28c4bae0f	Asaphiscus iddingsi	https://ids.si.edu/ids/deliveryService/id/ark:/65665/m31255f6846e714226b0857eff48aa2900	Asaphiscus bassleri
Atopidae	Uncertain	4	14	0
Aulacopleuridae	Aulacopleurida	19	268	1079, 10 with media	Aulacopleura koninckii	https://fm-digital-assets.fieldmuseum.org/622/626/UC18785_fossil.jpg	Aulacopleura koninckii	https://fm-digital-assets.fieldmuseum.org/622/622/UC18762_fossil.jpg
Auritamidae	Uncertain	1	5	0
Avoninidae	Uncertain	2	2	19, 0 with media

## Sheet: B
		Families listed in Jell & Adrain (2002) Available generic names for trilobites		Families checked in Adrain 2011, data taken for number genera and species Class TrilobitaWalch, 1771. In: Zhang, Z.-Q. (Ed.) Animal biodiversity: An outline of higher-level classification and survey of taxonomic richness Zootaxa 3148
(Bohemillidae considered part of Cyclopygidae, following Adrain 2011)	(Burlingiidae not included)	Families beginning with B: searches on iDigBio during a single day, 23 February 2021
Family	Order	Genera	Species	iDigBio	Genus for outline
Bathycheilidae	Phacopida	4	8	100, 6 media, 0 usable
Bathyuridae	Aulacopleurida	49	229	759, 30 media, 0 usable
Bavarillidae	Phacopida	2	5	6, 6 with media, 0 usable
Bigotinidae	Redlichiida	10	31	2, 0 with media
Bolaspididae	Uncertain	5	17	30, 9 with media, 0 usable
Brachymetopidae	Aulacopleurida	17	126	91, 4 with media, 0 usable

## Sheet: C
		Families listed in Jell & Adrain (2002) Available generic names for trilobites		Families checked in Adrain 2011, data taken for number genera and species Class TrilobitaWalch, 1771. In: Zhang, Z.-Q. (Ed.) Animal biodiversity: An outline of higher-level classification and survey of taxonomic richness Zootaxa 3148
(Clavagnostidae & Condylopygidae not included)		Families beginning with C: searches on iDigBio from 23 February 2021 to 25 February 2021
Family	Order	Genera	Species	iDigBio	Genus for outline
Calmoniidae	Phacopida	41	93	582, 52 with media	Metacryphaeus venustus	http://mediaphoto.mnhn.fr/media/1465386952791gmTIplYag5TDmW1F	Acaste verneuili	http://mediaphoto.mnhn.fr/media/1465387619468EuFDGTTyoq0h3JBe
Calodiscidae	Eodiscida	6	55	31, 5 with media, 0 usable
Calymenidae	Calymenina	33	316	4853, 614 with media	Diacalymene sp.	https://www.idigbio.org/portal/mediarecords/3cf16b65-f513-411d-ad36-2d6ed03adf80	Flexicalymene callicephala	https://b02.deliver.odai.yale.edu/93/c9/93c9ee48-ee82-471e-a6b5-f14030324853/YPM204488-sm.jpg	Flexicalymene meeki	https://b03.deliver.odai.yale.edu/35/7b/357b9888-8652-42c3-b4c7-f0c1ede269c4/IP_008045-med.jpg	Calymene niagarensis	https://b02.deliver.odai.yale.edu/fe/e0/fee080e5-3fb9-45f6-b1c9-8013a88c21f8/600018-large.jpg	Calymene callicephala	https://b02.deliver.odai.yale.edu/b7/d0/b7d0fae5-1e2b-48a6-8061-872c45a81d58/112610-large.jpg	Calymene blumenbachi	https://b02.deliver.odai.yale.edu/a4/cc/a4cc2d2a-59ac-43a1-849a-2f762f4505e4/112134-large.jpg	Calymene blumenbachi	https://b02.deliver.odai.yale.edu/ec/ee/eceee1b0-d86c-445d-bb07-ceeaa60a4ce6/112114-med.jpg
Catillicephalidae	Uncertain	27	136	266, 2 with media, 0 usable
Cedariidae	Olenida	8	49	379, 9 with media	Cedarina schachti	https://b01.deliver.odai.yale.edu/f7/82/f782b6f8-9544-4954-afa1-20b0a8dd4a34/531072-large.jpg
Centropleuridae	Redlichiina	5	27	68, 1 with media, not usable
Changshaniidae	Uncertain	13	42	35, 1 with media, not usable
Cheilocephalidae	Uncertain	9	52	134, 10 with media, 0 usable
Cheiruridae	Cheirurina	104	654	4612, 268 with media	Ceraurus milleranus	https://fm-digital-assets.fieldmuseum.org/1802/319/P_16853.jpg	Ceraurus pleurexanthemus	https://b01.deliver.odai.yale.edu/75/67/75679d97-b850-47a1-8445-a8456bde76c1/029806-large.jpg	Ceraurus pleurexanthemus	https://b01.deliver.odai.yale.edu/51/7b/517bd83d-641b-4ab8-812f-2e8ee6c8e7e8/IP_036197-med.jpg		Cheirurus ingricus	https://ids.si.edu/ids/deliveryService/id/ark:/65665/m317bddc092ac24fe992538eedcfd6fd66
Chengkouaspidae	Redlichiina	9	21	10, 1 with media, 0 usable
Chengkouiidae	Corynexochida	8	39	1, 0 with media
Conocoryphidae	Uncertain	9	113	2107, 142 with media	Bailiella lantenoisi	https://ids.si.edu/ids/deliveryService/id/ark:/65665/m3501456987ab3451b9fb6199bd26549fc	Bailiella seguieri	http://mediaphoto.mnhn.fr/media/1397829578957lexcB4uykRIWW3pf
Corynexochidae	Corynexochida	17	82	63, 19 with media, 0 usable
Crepicephalidae	Aulacopleurida	14	93	783, 142 with media	Crepicephalus haguei	https://ids.si.edu/ids/deliveryService/id/ark:/65665/m3065b450ae1e54191ae4c3a8b0d4a2332
Cyclopygidae	Asaphida	24	160	332, 9 with media	Aeglina sicardi	http://mediaphoto.mnhn.fr/media/1465310745102T1E3Ifkwo2740wjw

## Sheet: D
		Families listed in Jell & Adrain (2002) Available generic names for trilobites		Families checked in Adrain 2011, data taken for number genera and species Class TrilobitaWalch, 1771. In: Zhang, Z.-Q. (Ed.) Animal biodiversity: An outline of higher-level classification and survey of taxonomic richness Zootaxa 3148
(Diplagnostidae, Doryagnostidae, not included)		Families beginning with D: searches on iDigBio on one day: February 26
Family	Order	Genera	Species	iDigBio	Genus for outline
Dalmanitidae	Phacopida	59	329	3930, 405 with media	Phacops socialis	http://mediaphoto.mnhn.fr/media/15422972770457Gw3bBvlEWbOv70g	Neometacanthus stellifer	https://b02.deliver.odai.yale.edu/88/ab/88abafa5-f05a-4c29-ac35-e828f584545e/428839-large.jpg	Asteropyge sp	https://b01.deliver.odai.yale.edu/b9/76/b976d9cc-908a-4790-8553-b366602c8e78/428851-large.jpg	Metacryphaeus venustus	http://mediaphoto.mnhn.fr/media/1465386952791gmTIplYag5TDmW1F	Metacanthina issoumourensis	https://b03.deliver.odai.yale.edu/ce/b3/ceb3b8ba-accb-4eef-bdd1-460274083731/IP428853_e_00749603-large.jpg	Huntoniatonia lingulifer	https://b03.deliver.odai.yale.edu/9a/05/9a05b462-ac3d-4aeb-943a-1e4be388bcf7/IP428855_e_00749605-large.jpg	Dalmanites caudatus	http://mediaphoto.mnhn.fr/media/1464856469246aRVTqoUhBQiAoZD2	Dalmanites vulgaris	https://b02.deliver.odai.yale.edu/ef/0f/ef0f90c4-182b-45e0-9ab8-1ca5098f1c0d/029688-large.jpg	Dalmanites verrucosus	https://b02.deliver.odai.yale.edu/28/78/2878ff69-7ebb-472d-95a4-0ee555373c72/006586-med.jpg	Dalmanites limulurus	https://b02.deliver.odai.yale.edu/5a/3b/5a3bef55-9924-4f9c-b582-63111f30de86/426390-large.jpg	Dalmanites limulurus	https://b03.deliver.odai.yale.edu/51/02/5102cf7b-b5e9-4f8d-9e9b-2ea8ea0d467d/428856-large.jpg	Dalmanites sp	https://b01.deliver.odai.yale.edu/60/4c/604cb6fc-5310-41eb-95d3-c0a84813db5b/543841_00711547-large.jpg
Damesellidae	Uncertain	30	176	186, 30 with media, 0 usable
Diaphanometopidae	Phacopida	3	3	1181, 1 with media, 0 usable
Diceratocephalidae	Uncertain	7	22	33, 0 media
Dikelocephalidae	Uncertain	41	223	513, 43 with media, 0 usable
Dimeropygidae	Aulacopleurida	17	86	467, 1 with media, 0 usable
Dinesidae	Corynexochida	24	84	710, 22 with media	Albertella similaris	https://ids.si.edu/ids/deliveryService/id/ark:/65665/m3abe94c2f0b394372b30c4649a556ca52
Dionididae	Asaphida	9	43	300, 2 with media, 0 usable
Dokimocephalidae	Olenida	56	200	1276, 8 with media, 0 usable
Dolerolenidae	Redlichiida	4	12	90, 13 with media, 0 usable
Dolichometopidae	Corynexochida	55	265	1806, 98 with media	Bathyuriscus primus	https://ids.si.edu/ids/deliveryService/id/ark:/65665/m3b107f97619df4864ad09ab3761a26d47	Bathyuriscus anax	https://ids.si.edu/ids/deliveryService/id/ark:/65665/m3a58db3e4b975476d987bd974f15415f3
Dorypygidae	Corynexochida	39	408	764, 18 with media	Olenoides serratus	https://b02.deliver.odai.yale.edu/12/c6/12c636fe-c78b-4c4d-9973-81f80e3112f3/037048_00629212-large.jpg

## Sheet: E
		Families listed in Jell & Adrain (2002) Available generic names for trilobites		Families checked in Adrain 2011, data taken for number genera and species Class TrilobitaWalch, 1771. In: Zhang, Z.-Q. (Ed.) Animal biodiversity: An outline of higher-level classification and survey of taxonomic richness Zootaxa 3148
Eodiscidae not included		Families beginning with E: searches on iDigBio on one day: March 3
Family	Order	Genera	Species	iDigBio	Genus for outline
Edelsteinaspididae	Corynexochida	15	41	17, 0 media
Ellipsocephalidae	Redlichiida	72	313	516, 25 with media	Ellipsocephalus hoffi	https://b02.deliver.odai.yale.edu/2f/90/2f90af4b-9e97-4d91-a253-8f9cc27a4a21/008162-med.jpg
Ellipsocephaloididae	Uncertain	1	5	109, 0 with media
Elviniidae	Uncertain	28	94	2173, 19 with media, 0 usable
Emuellidae	Redlichiida	4	7	13, 0 media
Encrinuridae	Phacopida	58	448	1129, 63 media	Encrinurus pernodosus	https://fm-digital-assets.fieldmuseum.org/525/996/CSGEO36981.jpg	Encrinurus punctatus	https://b01.deliver.odai.yale.edu/3f/f7/3ff7ef9d-1b1a-40ec-93f0-6be163401dab/112056-large.jpg	Cybele belatula	https://b02.deliver.odai.yale.edu/38/d8/38d86060-9c06-48cc-9921-352d448a569e/428827-large.jpg
Estaingiidae	Redlichiida	20	77	11, 0 with media
Eulomidae	Olenida	34	156	125, 0 with media
Eurekiidae	Uncertain	11	32	372, 7 with media, 0 usable

## Sheet: F
		Families listed in Jell & Adrain (2002) Available generic names for trilobites		Families checked in Adrain 2011, data taken for number genera and species Class TrilobitaWalch, 1771. In: Zhang, Z.-Q. (Ed.) Animal biodiversity: An outline of higher-level classification and survey of taxonomic richness Zootaxa 3148
		Families beginning with F: searches on iDigBio on one day: March 3
Family	Order	Genera	Species	iDigBio	Genus for outline
Fallotaspididae	Redlichiida	11	30	38, 12 withmedia	Fallotaspis longispina	http://mediaphoto.mnhn.fr/media/1397829607002pBNdOsi5ERv2HpKj

## Sheet: G
		Families listed in Jell & Adrain (2002) Available generic names for trilobites		Families checked in Adrain 2011, data taken for number genera and species Class TrilobitaWalch, 1771. In: Zhang, Z.-Q. (Ed.) Animal biodiversity: An outline of higher-level classification and survey of taxonomic richness Zootaxa 3148
Glyptagnostidae not included		Families beginning with G: searches on iDigBio on one day: March 3
Family	Order	Genera	Species	iDigBio	Genus for outline
Gigantopygidae	Redlichiida	6	23	6, 4 with media, 0 usable

## Sheet: H
		Families listed in Jell & Adrain (2002) Available generic names for trilobites		Families checked in Adrain 2011, data taken for number genera and species Class TrilobitaWalch, 1771. In: Zhang, Z.-Q. (Ed.) Animal biodiversity: An outline of higher-level classification and survey of taxonomic richness Zootaxa 3148
Hebediscidae not included		Families beginning with H: searches on iDigBio on one day: March 3
Family	Order	Genera	Species	iDigBio	Genus for outline
Harpetidae	Harpida	19	168	91, 11 with media, 0 usable
Harpididae	Uncertain	13	45	139, 4 with media, 0 usable
Holmiidae	Redlichiida	15	56	512, 17 with media	Callavia eucharis	https://ids.si.edu/ids/deliveryService/id/ark:/65665/m30d21078b799941f098d7b6ebc18b2c6c	Andalusiana sp	https://fm-digital-assets.fieldmuseum.org/527/550/GEO86418_06d.jpg
Holocephalinidae	Uncertain	5	24	1, 0 media
Holotrachelidae	Aulacopleurida	2	5	2, 0 media
Homalonotidae	Phacopida	22	171	576, 57 with media	Dipleura dekayi	https://b02.deliver.odai.yale.edu/53/33/5333dcc9-d87e-40bb-a732-b8756cd3482f/531079-large.jpg
Hungaiidae	Uncertain	15	94	64, 1 with media, 0 usable
Hystricuridae	Aulacopleurida	29	48	51, 6 with media, 0 usable

## Sheet: I
		Families listed in Jell & Adrain (2002) Available generic names for trilobites		Families checked in Adrain 2011, data taken for number genera and species Class TrilobitaWalch, 1771. In: Zhang, Z.-Q. (Ed.) Animal biodiversity: An outline of higher-level classification and survey of taxonomic richness Zootaxa 3148
		Families beginning with I: searches on iDigBio on one day: March 3
Family	Order	Genera	Species	iDigBio	Genus for outline
Idahoiidae	Olenida	18	60	832, 1 with media, 0 usable
Ignotogregatidae	Uncertain	1	1	0 results
Illaenidae	Corynexochida	26	281	3540, 133 with media	Illaenus americanus	https://b01.deliver.odai.yale.edu/e5/92/e5924fa0-fe96-423a-8772-4111949c8a01/IP_019190-med.jpg	Illaenus sp	https://b03.deliver.odai.yale.edu/e7/6e/e76e3fb5-a3bc-4c39-b2ee-1a363e976b1a/428854-large.jpg	Illaenus katzeri	https://b02.deliver.odai.yale.edu/36/ab/36abf220-fc8c-4ee7-98b5-36aa667faecd/517130-med.jpg
Illaenuridae	Corynexochida	14	35	41, 1 with media, 0 usable
Inouyiidae	Uncertain	12	38	0 results
Iscolidae	Uncertain	10	20	0 results
Ityophoridae	Uncertain	2	2	6, 0 with media

## Sheet: J
		Families listed in Jell & Adrain (2002) Available generic names for trilobites		Families checked in Adrain 2011, data taken for number genera and species Class TrilobitaWalch, 1771. In: Zhang, Z.-Q. (Ed.) Animal biodiversity: An outline of higher-level classification and survey of taxonomic richness Zootaxa 3148
		Families beginning with J: searches on iDigBio on one day: March 3
Family	Order	Genera	Species	iDigBio	Genus for outline
Jakutidae	Corynexochida	16	51	4, 2 with media, 0 usable
Judomiidae	Redlichiida	4	20	5, 0 with media
Jamrogiidae	Uncertain	2	3	0 results

[truncated: 14 more sheets: K, L, M, N, O, P, R, S, T, U, W, X, Y, Z]
