# Supplementary material for: Distinct causes underlie double-peaked trilobite morphological disparity in cephalic shape
Source: Commun Biol. 2024 Nov 12;7:1490. doi: 10.1038/s42003-024-07221-2 (PMC11557869; doi:10.1038/s42003-024-07221-2)
Supplement: Supplementary file 6 — Supplementary Data III [file 42003_2024_7221_MOESM6_ESM.xlsx]

## Sheet: Statistical tests order groups
	Pairwise MANOVA tests: PC score distributions									Pairwise t-tests: sum of variances							Pairwise t-tests: sum of ranges
	Order pair		F value	p value	Significant? (a = 7.576*10-4)	Bonferroni (new alpha) = 0.05/66	0.000757576	7.576*10-4		Order pair		t value	corrected p value	Significant? (a = 7.576*10-4)			Order pair		t value	corrected p value	Significant? (a = 7.576*10-4)
	Asaphida	Aulacopleurida	2.137	1.828*10-2						Asaphida	Aulacopleurida	27.6071	2.63310999999549e-66	*			Asaphida	Aulacopleurida	23.3626	6.63879e-57	*
		Corynexochida	2.129	1.742*10-2							Corynexochida	22.0244	2.54016165068655e-53	*				Corynexochida	8.15263	7.88923e-12	*
		Harpida	66.145	1.951*10-50	*						Harpida	19.671	1.86137327108139e-42	*				Harpida	8.91634	1.04216e-13	*
		Lichida	8.099	4.833*10-11	*						Lichida	16.579	2.1157453850097e-36	*				Lichida	35.5247	6.63411e-85	*
		Odontopleurida	11.339	4.252*10-15	*						Odontopleurida	23.0137	3.36668698645851e-55	*				Odontopleurida	39.5861	2.72715e-91	*
		Olenida	3.997	1.887*10-5	*						Olenida	-10.9144	7.31851871255873e-19	*				Olenida	-17.9266	2.02316e-41	*
		Phacopida	9.659	7.297*10-17	*						Phacopida	38.1132	5.68960031244219e-72	*				Phacopida	-3.54108	0.0344865
		Proetida	10.39	7.296*10-16	*						Proetida	40.8594	2.03436938730354e-86	*				Proetida	24.9539	1.54273e-56	*
		Redlichiida	4.533	2.483*10-6	*						Redlichiida	10.4477	1.58996806454727e-18	*				Redlichiida	-10.3169	3.41817e-18	*
		Trinucleida	4.586	3.112*10-6	*						Trinucleida	-26.4373	5.69818969466176e-48	*				Trinucleida	-22.5266	7.37442e-51	*
		Uncertain	4.467	3.757*10-6	*						Uncertain	19.3822	6.93288551373604e-45	*				Uncertain	5.74357	2.40128e-06	*
	Aulacopleurida	Corynexochida	3.281	5.932*10-4	*					Aulacopleurida	Corynexochida	-8.3297	1.09874369760877e-12	*			Aulacopleurida	Corynexochida	-8.01356	1.50888e-11	*
		Harpida	18.674	4.324*10-15	*						Harpida	-2.21175	1					Harpida	-6.76451	1.71526e-08	*
		Lichida	3.281	2.1*10-3							Lichida	-8.87094	2.91724538436715e-14	*				Lichida	9.34392	1.70642e-15	*
		Odontopleurida	7.632	2.232*10-7	*						Odontopleurida	-4.75589	0.000250988	*				Odontopleurida	12.396	3.41641e-24	*
		Olenida	1.676	8.558*10-2							Olenida	-29.3109	3.29863311191808e-66	*				Olenida	-39.9109	8.639e-95	*
		Phacopida	9.047	2.435*10-15	*						Phacopida	-2.20065	1					Phacopida	-20.4077	3.26104e-45	*
		Proetida	6.827	2.711*10-9	*						Proetida	2.61683	0.648185					Proetida	-3.62763	0.0252722
		Redlichiida	3.144	9.058*10-4							Redlichiida	-14.678	1.2304924327998e-31	*				Redlichiida	-30.3522	5.27674e-73	*
		Trinucleida	2.096	3.092*10-2							Trinucleida	-36.5621	1.65868287664808e-64	*				Trinucleida	-40.1444	4.10886e-88	*
		Uncertain	2.092	2.72*10-2							Uncertain	-7.36496	3.08022751534199e-10	*				Uncertain	-20.0201	2.4201e-46	*
	Corynexochida	Harpida	44.909	2.755*10-32	*					Corynexochida	Harpida	4.27154	0.00221367				Corynexochida	Harpida	0.829014	1
		Lichida	6.603	6.192*10-8	*						Lichida	-1.82716	1					Lichida	14.6697	2.7374e-28	*
		Odontopleurida	12.019	2.473*10-13	*						Odontopleurida	3.23408	0.094919					Odontopleurida	16.6969	9.21503e-33	*
		Olenida	4.496	5.729*10-6	*						Olenida	-25.0095	7.16589786434315e-53	*				Olenida	-20.3845	1.50885e-44	*
		Phacopida	5.255	2.906*10-8	*						Phacopida	9.64827	3.04281333693621e-15	*				Phacopida	-9.58874	2.70824e-16	*
		Proetida	9.748	5.368*10-14	*						Proetida	14.555	1.24314676481268e-29	*				Proetida	6.43703	1.64519e-07	*
		Redlichiida	7.278	5.757*10-10	*						Redlichiida	-8.16689	3.33800111538731e-12	*				Redlichiida	-15.0942	6.82729e-32	*
		Trinucleida	5.334	8.665*10-7	*						Trinucleida	-33.9656	1.10039810245654e-58	*				Trinucleida	-24.4001	4.41859e-59	*
		Uncertain	2.643	3.814*10-3							Uncertain	0.132182	1					Uncertain	-4.82159	0.00024843	*
	Harpida	Lichida	24.682	5.565*10-15	*					Harpida	Lichida	-5.26744	2.50126725054057e-05	*			Harpida	Lichida	13.1344	3.30021e-24	*
		Odontopleurida	29.649	6.771*10-17	*						Odontopleurida	-1.66205	1					Odontopleurida	15.0661	1.25367e-28	*
		Olenida	28.552	2.84*10-25	*						Olenida	-24.2031	7.16401699933283e-59	*				Olenida	-20.7706	5.29318e-45	*
		Phacopida	153.864	1.816*10-137	*						Phacopida	1.02188	1					Phacopida	-10.2345	3.85056e-18	*
		Proetida	45.442	7.287*10-39	*						Proetida	4.54834	0.000840669					Proetida	5.11517	7.89421e-05	*
		Redlichiida	32.27	2.817*10-27	*						Redlichiida	-10.0801	1.65155240131838e-17	*				Redlichiida	-15.6346	3.34286e-33	*
		Trinucleida	15.194	9.213*10-14	*						Trinucleida	-34.0367	2.11673304578788e-66	*				Trinucleida	-24.71	1.68375e-59	*
		Uncertain	34.547	1.13*10-25	*						Uncertain	-3.88166	0.00959577					Uncertain	-5.71746	4.48241e-06	*
	Lichida	Odontopleurida	2.325	2.919*10-2						Lichida	Odontopleurida	4.47299	0.000862874				Lichida	Odontopleurida	3.12918	0.13329
		Olenida	8.24	1.086*10-9	*						Olenida	-21.77	5.76634360956319e-50	*				Olenida	-53.0295	2.73901e-113	*
		Phacopida	13.228	1.139*10-22	*						Phacopida	9.48257	2.15804408768863e-14	*				Phacopida	-28.1263	5.91747e-59	*
		Proetida	18.331	6.336*10-21	*						Proetida	13.467	4.01055183528231e-25	*				Proetida	-16.14	3.59223e-35	*
		Redlichiida	9.62	4.191*10-11	*						Redlichiida	-5.52247	6.87799494636057e-06	*				Redlichiida	-40.8574	2.17717e-88	*
		Trinucleida	5.102	2.472*10-5	*						Trinucleida	-32.4148	8.27214360518877e-60	*				Trinucleida	-49.6698	1.10258e-94	*
		Uncertain	5.217	5.332*10-6	*						Uncertain	1.77088	1					Uncertain	-33.4828	1.73369e-81	*
	Odontopleurida	Olenida	7.475	5.762*10-9	*					Odontopleurida	Olenida	-26.0621	1.98369431565131e-58	*			Odontopleurida	Olenida	-57.3748	2.52419e-116	*
		Phacopida	27.517	2.86*10-44	*						Phacopida	4.19202	0.00345007					Phacopida	-30.501	9.84977e-62	*
		Proetida	26.261	6.437*10-27	*						Proetida	8.81849	1.98218818261725e-13	*				Proetida	-20.5903	2.18365e-48	*
		Redlichiida	13.106	2.581*10-14	*						Redlichiida	-10.3539	1.68932063869979e-18	*				Redlichiida	-44.2197	6.69646e-91	*
		Trinucleida	7.765	9.405*10-8	*						Trinucleida	-34.7111	1.44866529712373e-61	*				Trinucleida	-52.6437	3.40995e-95	*
		Uncertain	5.815	1.023*10-6	*						Uncertain	-2.76994	0.405327					Uncertain	-38.1472	2.39127e-91	*
	Olenida	Phacopida	17.263	4.954*10-30	*					Olenida	Phacopida	32.546	6.29427881523926e-56	*			Olenida	Phacopida	9.58299	8.59397e-16	*
		Proetida	11.141	7.538*10-16	*						Proetida	34.9692	2.02809939712682e-62	*				Proetida	44.6119	2.16238e-90	*
		Redlichiida	5.381	2.748*10-7	*						Redlichiida	17.4591	2.67991563851277e-38	*				Redlichiida	5.58511	5.22976e-06	*
		Trinucleida	2.839	2.323*10-3							Trinucleida	-19.0605	2.08776957821514e-39	*				Trinucleida	-8.10765	5.56673e-12	*
		Uncertain	2.197	1.643*10-2							Uncertain	23.6571	1.1666451094944e-53	*				Uncertain	25.0391	3.32418e-59	*
	Phacopida	Proetida	12.644	2.425*10-22	*					Phacopida	Proetida	8.77003	9.87813555807366e-14	*			Phacopida	Proetida	20.05	3.54155e-39	*
		Redlichiida	25.723	3.897*10-43	*						Redlichiida	-17.1199	4.47777404314062e-32	*				Redlichiida	-4.61926	0.00047501	*
		Trinucleida	14.73	2.069*10-25	*						Trinucleida	-37.3808	3.05956944433145e-59	*				Trinucleida	-15.0193	1.22586e-32	*
		Uncertain	8.871	4.103*10-15	*						Uncertain	-7.65297	3.44838282763848e-10	*				Uncertain	7.6122	2.32545e-10	*
	Proetida	Redlichiida	11.272	4.78*10-16	*					Proetida	Redlichiida	-20.7906	9.25243460705006e-43	*			Proetida	Redlichiida	-32.0772	1.57134e-65	*
		Trinucleida	6.129	2.218*10-8	*						Trinucleida	-38.7793	9.98324907327001e-62	*				Trinucleida	-42.274	2.52784e-76	*
		Uncertain	11.457	7.563*10-16	*						Uncertain	-11.9425	1.87174166387462e-21	*				Uncertain	-21.6066	5.4927e-51	*
	Redlichiida	Trinucleida	3.602	1.947*10-4	*					Redlichiida	Trinucleida	-29.9771	5.94172523863416e-56	*			Redlichiida	Trinucleida	-12.2188	6.02536e-24	*
		Uncertain	7.464	6.224*10-10	*						Uncertain	7.5052	1.35641874600991e-10	*				Uncertain	15.8715	3.16438e-33	*
	Trinucleida	Uncertain	4.974	4.288*10-6	*					Trinucleida	Uncertain	33.4211	2.39353079170961e-60	*			Trinucleida	Uncertain	27.9538	3.93094e-59	*

## Sheet: Statistical tests Period groups
	Pairwise MANOVA tests: PC score distributions							Pairwise t-tests: sum of variances							Pairwise t-tests: sum of ranges
	Period pair		F value	p value	Significant? (a = 3.333*10-3)	Bonferroni (new alpha) = 0.05/15	0.00333333	Period pair		t value	corrected p value	Significant? (a = 3.333*10-3)			Period pair		t value	corrected p value	Significant? (a = 3.333*10-3)
	Cambrian	Ordovician	15.623	7.855*10-29	*			Cambrian	Ordovician	-9.91057	8.883893417158e-18	*			Cambrian	Ordovician	-16.5233	1.95538e-37	*
		Devonian	19.739	1.709*10-33	*				Silurian	13.5592	2.05307644964649e-28	*				Silurian	32.1836	2.8348e-79	*
		Silurian	14.042	1.812*10-24	*				Devonian	-28.7625	5.43315240885312e-71	*				Devonian	5.72216	5.99606e-07	*
		Carboniferous	11.473	1.414*10-18	*				Carboniferous	30.5029	5.49138733873104e-70	*				Carboniferous	63.9373	2.69243e-125	*
		Permian	26.894	1.823*10-39	*				Permian	49.6108	2.37803784924438e-112	*				Permian	97.8405	4.96174e-158	*
	Ordovician	Devonian	5.273	2.181*10-8	*			Ordovician	Silurian	22.8207	2.45113465652358e-52	*			Ordovician	Silurian	45.4596	2.42638e-101	*
		Silurian	1.555	1.011*10-1					Devonian	-16.8472	7.42974390959199e-39	*				Devonian	20.4313	1.82923e-49	*
		Carboniferous	5.299	2.825*10-8	*				Carboniferous	36.6342	2.03166556037727e-86	*				Carboniferous	73.1608	4.9731e-143	*
		Permian	8.688	1.245*10-14	*				Permian	54.7564	1.19905747977656e-116	*				Permian	103.083	2.41388e-148	*
	Silurian	Carboniferous	6.255	2.945*10-9	*			Silurian	Devonian	-44.29	3.28208323152615e-96	*			Silurian	Devonian	-23.0903	1.62341e-55	*
		Permian	7.51	2.87*10-11	*				Carboniferous	22.4591	2.87346166297401e-48	*				Carboniferous	38.5339	1.49534e-86	*
		Devonian	3.073	4.085*10-4	*				Permian	41.8303	1.83387369627963e-96	*				Permian	64.5903	1.3045e-128	*
	Devonian	Carboniferous	3.902	2.741*10-5	*			Devonian	Carboniferous	52.2946	1.5769738294353e-110	*			Devonian	Carboniferous	54.5433	7.67017e-119	*
		Permian	5.912	1.561*10-8	*				Permian	75.8608	9.94619262681603e-145	*				Permian	79.8164	5.748e-132	*
	Carboniferous	Permian	2.557	9.535*10-3				Carboniferous	Permian	7.47038	6.30504419470887e-11	*			Carboniferous	Permian	8.62773	1.15945e-13	*

## Sheet: S&E SoR
Calculation of sum of ranges based on data resampled from the data published in Suárez & Esteve (2021)
Period	n	SoR
Cambrian	109	587.9
Ordovician	137	554.8
Silurian	22	398.4
Devonian	63	585.6
Carboniferous	24	231.8
Permian	31	347.3
*SoRs are an order of magnitude larger than in the results of Drage & Pates because they used a distance matrix
